# Supplementary material for: First Evidence of an Important Organic Matter Trophic Pathway between Temperate Corals and Pelagic Microbial Communities
Source: PLoS One. 2015 Oct 14;10(10):e0139175. doi: 10.1371/journal.pone.0139175 (PMC4605525; doi:10.1371/journal.pone.0139175)
Supplement: S1 Table — (XLSX) [file pone.0139175.s001.xlsx]

## Sheet: Data
Light	Temperature	Zooxanthellae abundance (cell mL-1)	Protéine (mg cm²)	Chlorophylle (µg cm²)	Photosynthèse net (µmol cm²)	Respiration (µmol cm²)	Calcification (mg CaCO3 cm² per day)	Chl per zoox (pg zoox-1)	TOC (nmol cm² h-1)	DOC (nmol cm² h-1)	POC (nmol cm² h-1)	TN (nmol cm² h-1)	DN (nmol cm² h-1)	PN (nmol cm² h-1)	TOC degradation rate (%)	TON degradation rate (%)	Prokaryotes ml-1	VLPs ml-1
200	22	2280000	0.599383	3.38708	2.48621	1.60116	0.316985	0.304539	65.459	50.4847	0.718767	41.1078	34.5413	14.0839	0.927351	252.897	437000	15200000
200	22	2330000	0.404455	3.92864	4.19526	2.38785	0.331076	0.588807	56.2478	52.1146	0.678832	31.9831	25.8221	4.29679	0.927351	337.563	484000	10200000
200	22	1780000	0.50558	5.54112	2.89675	1.47789	0.686714	0.540272	51.409	42.1055	0.653577	32.3534	32.33	12.6517	0.936447	307.137	458000	7620000
200	22	2200000	0.386778	3.73144	3.18784	1.69958	0.401997	0.514113	74.595	54.8802	0.684304	40.3414	37.0363	12.339	0.994257	207.613	477000	6090000
200	22	2570000	0.408034	4.49342	4.32565	1.76675	0.00239356	0.422406	87.8551	68.4456	0.424375	48.3125	34.0553	15.8744	1.01153	314.442	465000	18200000
200	22	2270000	0.463538	5.57278	2.89293	2.74241	0.0673158	0.55146	64.781	54.03	0.275591	45.3962	35.236	19.6827	0.93992	181.989	466000	10500000
200	22																448000	11400000
200	22																481000	8150000
200	22																462000	13100000
40	22	306000	0.643033	0.703916	0.530966	0.925	0.228666	0.273422	29.0932	26.1497	0.521722	22.0493	20.7054	0.343842	3.33307	217.614	477000	5660000
40	22	441000	0.641929	1.21545	0.553906	0.883049	0.190362	0.316316	32.9843	23.4512	0.0830023	19.406	21.8312	-2.42521	3.33307	217.614	465000	4200000
40	22	367000	0.779522	1.04677	0.626677	0.638117	0.153347	0.595056	31.855	17.6237	0.651083	26.8525	25.1984	-0.918621	1.86641	106.795	288000	4380000
40	22	1510000	0.55675	0.484661	0.543042	0.926172	0.251231	0.339365	43.0416	31.5294	0.457592	29.6767	27.6769	-2.3953	1.86641	168.088	520000	3460000
40	22	453000	0.463611	0.869955	0.649497	0.588179	0.459172	0.388512	42.8637	31.9945	0.683101	20.0199	18.422	0.597922	2.89516	301.376	411000	4040000
40	22	496000	0.42817	1.007	0.64679	0.87514	0.0410116	0.327841	43.3086	31.0743	1.05956	27.3334	27.7456	-0.412199	2.89516	218.007	359000	3810000
40	22																280000	3920000
40	22																295000	3710000
40	22																295000	3700000
200	15	872000	1.525	30.7985	1.845	0.855565	0.159819	3.88135	63.898	43.0171	0.759351	11.2146	12.1488	13.2969	2.1178	190.797	765000	13200000
200	15	1590000	1.47093	30.0334	2.1021	0.817476	0.0999652	5.52543	64.4285	52.4586	0.574552	12.4876	11.7669	3.00697	2.1178	190.797	564000	13900000
200	15	1400000	1.09445	21.9633	2.13891	1.22896	0.171705	6.09743	71.43	47.897	0.76805	14.4881	13.2581	7.77183	2.27228	174.725	710000	13900000
200	15	700000	1.45696	30.051	2.36774	1.26823	0.188317	5.52543	31.4015	40.8409	0.326135	30.1097	11.64	4.75898	2.19504	166.69	646000	9540000
200	15	1830000	1.21654	39.6338	1.75005	0.840036	0.114953	4.98939	47.9664	31.2179	0.565398	34.8583	12.0997	1.16435	2.42676	158.654	530000	7930000
200	15	1330000	1.57175	38.1563	1.83201	0.844265	0.174429	5.52543	71.2504	17.9962	0.556246	32.0861	16.5966	-3.47787	2.42676	158.654	619000	12200000
200	15																590000	10500000
200	15																589000	11300000
200	15																668000	10700000
40	15	637000	0.985266	4.05466	0.654803	1.00988	0.173751	2.38579	61.865	24.4669	1.17441	11.2352	13.5975	-2.94221	1.32226	114.845	678662	7140000
40	15	735000	0.932139	18.4029	0.889802	0.73994	0.256473	2.3037	56.8424	29.7583	1.4284	10.9352	10.2271	-3.12614	1.32226	115.599	670401	7210000
40	15	1090000	0.916969	12.0894	0.431132	0.431773	0.170003	2.26195	30.3838	33.9307	1.62867	11.6035	10.7244	12.1865	1.24936	117.622	660624	6290000
40	15	1100000	1.01597	14.8446	0.399033	0.396406	0.167472	2.3037	48.2239	32.5446	1.56214	14.1242	13.5975	-10.1839	1.24936	92.492	565927	5440000
40	15	945000	0.814726	8.91376	0.554199	0.557035	0.139274	2.32387	63.0095	32.5571	1.56274	15.438	16.0433	-5.4654	0.967747	53.6112	453572	5120000
40	15	1210000	0.921313	9.36503	0.504735	0.535431	0.217607	2.3037	63.4234	12.6019	0.604891	24.799	15.367	-5.64589	0.967747	53.6112	532107	6800000
40	15																537933	5920000
40	15																579344	6070000
40	15																580633	6050000
